# Supplementary material for: PPARG Pro12Ala Polymorphism with CKD in Asians: A Meta-Analysis Combined with a Case-Control Study—A Key for Reaching Null Association
Source: Genes (Basel). 2020 Jun 26;11(6):705. doi: 10.3390/genes11060705 (PMC7349649; doi:10.3390/genes11060705)
Supplement: Supplementary file 1 [file genes-11-00705-s001.zip]

Archive with 10 entries (9 files):
- genes-826389-supplementary/
- genes-826389-supplementary/S1 Figure.pdf
- genes-826389-supplementary/S1 Table.pdf
- genes-826389-supplementary/S2 Figure.pdf
- genes-826389-supplementary/S2 Table.pdf
- genes-826389-supplementary/S3 Figure.pdf
- genes-826389-supplementary/S3 Table.pdf
- genes-826389-supplementary/S4 Figure.pdf
- genes-826389-supplementary/S4 Table.pdf
- genes-826389-supplementary/S5 Table.xlsx
