# Supplementary material for: PPARG Pro12Ala Polymorphism with CKD in Asians: A Meta-Analysis Combined with a Case-Control Study—A Key for Reaching Null Association
Source: Genes (Basel). 2020 Jun 26;11(6):705. doi: 10.3390/genes11060705 (PMC7349649; doi:10.3390/genes11060705)
Supplement: Supplementary file 1 [file genes-11-00705-s001.zip › genes-826389-supplementary/S5 Table.xlsx]

## Sheet: 工作表1
Author	year	Race	title
This study	2017	Asian
Chao	2015	Asian	Sequence variants of peroxisome proliferator-activated receptor-gamma gene and the clinical courses of patients with end-stage renal disease
Liu	2014	Asian	Association of peroxisome proliferator-activated receptorγ gene Pro12Ala and C161T polymorphisms with cardiovascular risk factors in maintenance hemodialysis patients
Hao	2013	Asian	PPARγ2 基因 P12A 单核苷酸多态性与 2 型糖尿病肾病的相关性
Bhaskar	2013	Asian	Role of the ACE ID and PPARG P12A Polymorphisms in Genetic Susceptibility of Diabetic Nephropathy in a South Indian Population
Zhang	2012	Asian	Peroxisome proliferator-activated receptor gamma polymorphism Pro12Ala Is associated with nephropathy in type 2 diabetes: evidence from meta-analysis of 18 studies
Zhu	2011	Asian	TheCorrelativityStudyofPeroxisomeProliferatorActivatedReceptorγ2 Gene Polymorphism withSusceptibilityofDiabeticNephropathyinType2 DiabetesMellitu
Liu	2010	Asian	Pro12Ala polymorphism in the PPARG gene contributes to the development of diabetic nephropathy in Chinese type 2 diabetic patients
Wu	2009	Asian	Association and interaction analyses of genetic variants in ADIPOQ, ENPP1, GHSR, PPARgamma and TCF7L2 genes for diabetic nephropathy in a Taiwanese population with type 2 diabetes
Wei	2008	Asian	The relationship between the pro12Ala polymorphism in PPAR-γ2 gene and diabetic nephropathy in Baotou
Li	2008	Asian	Peroxisome proliferator activated receptor γ2 gene P12A polymorphism and type 2 diabetic nephropathy in Han population in Shanghai [J]
Wu	2004	Asian	Study on the Relationship of Polymorphism of PPAR-g2 and Type 2 Diabetes and Diabetic Nephropathy
Galvan	2015	White	Risk of microalbuminuria in relatives of subjects with diabetic nephropathy: A predictive model based on multivariable dimensionality reduction approach
Yang	2014	White	The Rate of Decline of Glomerular Filtration Rate May Not Be Associated with Polymorphism of the PPAR2 Gene in Patients with Type 1 Diabetes and Nephropathy
Azab	2014	White	Peroxisome proliferator activated receptor gamma2 gene Pro12Ala gene polymorphism in type 2 diabetes and its relationship with diabetic nephropathy
Osman	2013	White	The association between diabetic nephropathy and polymorphisms of PPAR PRO12ALA and CCR5 32 genes in type 2 diabetes
Jorsal	2008	White	The PPAR gamma 2 Pro12Ala variant predicts ESRD and mortality in patients with type 1 diabetes and diabetic nephropathy
Pollex	2007	White	Peroxisome proliferator-activated receptor gamma polymorphism Pro12Ala is associated with nephropathy in type 2 diabetes
Erdogan	2007	White	The relationship of the peroxisome proliferator-activated receptor-gamma 2 exon 2 and exon 6 gene polymorphism in Turkish type 2 diabetic patients with and without nephropathy
Yao	2005	White	Peroxisome proliferator-activated receptor gamma polymorphisms affect systemic inflammation and survival in end-stage renal disease patients starting renal replacement therapy
Herrmann	2002	White	Peroxisome proliferator-activated receptor-gamma2 polymorphism Pro12Ala is associated with nephropathy in type 2 diabetes: The Berlin Diabetes Mellitus (BeDiaM) Study
